# Supplementary material for: UMI-count modeling and differential expression analysis for single-cell RNA sequencing
Source: Genome Biol. 2018 May 31;19:70. doi: 10.1186/s13059-018-1438-9 (PMC5984373; doi:10.1186/s13059-018-1438-9)
Supplement: Supplementary file 2 — This file includes all supplementary tables. (XLSX 1530 kb) [file 13059_2018_1438_MOESM2_ESM.xlsx]

## Sheet: Table S1
Table S1A. Results of model selection on more UMI and non-UMI based protocols. Most UMI based protocols include a large number of heterogeneous cells.
					NB vs ZINB		Poisson vs NB
Data	#Cell	#Gene detected	#Gene tested	#Gene converged	ZINB	NB	Poisson	%(Poisson)
UMI count
CEL-Seq(Grun et al 2015)a	384	13399	10730	10729	0	3964	6765	63.0534
CEL-Seq(Grun et al 2015)b	432	13906	11594	11593	22	3094	8477	73.1217
MARS-Seq(Jaitin et al 2014)c	1296	15447	10706	10706	11	2517	8178	76.3871
MARS-Seq(Jaitin et al 2014)d	849	12567	8382	8382	6	1915	6461	77.0818
inDrop(Klein et al 2015)e	933	24040	23983	23983	1	9405	14577	60.7806
Read count
STRT-Seq(Islam et al 2011)f	48	11921	7192	7157	99	7046	12	0.167668
Smart-Seq(Scialdone et al 2015)g	70	18789	4871	4796	565	4145	86	1.79316
a,b. whole intestinal organoids (a) and YFP positive cells from small intestinal crypts (b) from Grun et al. 2015; c,d. dendritic (CD11c+) cells (c) and dendritic (CD11c+2hr_LPS) cells (d) from mouse spleen from Jaitin et al. 2014, ERCC counts were removed , QC was applied because there were cells with 0 total UMIs; e. mouse embryonic stem cells from Klein et al. 2015; f. mouse embryonic stem cel…
Table S1B. Goodness of fit test for the Poisson and NB models
Data	#Cells used	#Genes tested	#(Reject Poisson)	#(Reject NB)	%(Accept Poisson)	%(Reject NB)
UMI count
CEL-Seq(Grun et al 2015)a	251	318	269	14	15.4088	4.4
CEL-Seq(Grun et al 2015)b	294	595	335	48	43.6975	8.07
MARS-Seq(Jaitin et al 2014)c	520	408	261	24	36.0294	5.88
MARS-Seq(Jaitin et al 2014)d	221	376	265	7	29.5213	1.86
inDrop(Klein et al 2015)e	839	14879	4019	73	72.9888	0.49
Read count
STRT-Seq(Islam et al 2011)f	43	877	874	9	0.342075	1.03
Smart-Seq(Scialdone et al 2015)g	63	347	345	83	0.576369	23.92
a,b. whole intestinal organoids (a) and YFP positive cells from small intestinal crypts (b) from Grun et al. 2015; c,d. dendritic (CD11c+) cells (c) and dendritic (CD11c+2hr_LPS) cells (d) from mouse spleen from Jaitin et al. 2014, ERCC counts were removed , QC was applied because there were cells with 0 total UMIs; e. mouse embryonic stem cells from Klein et al. 2015; f. mouse embryonic stem cel…
A model is rejected if FDR < 0.05 among all genes tested, otherwise it is accepted.

## Sheet: Table S2
Table S2. 39 gens preferring ZINB and expression differences between 2 clusters using Wilcoxon rank sum test
ensembleID	geneName	FDR	pvalue	TPM (cluster1)	TPM (cluster2)
ENSG00000168899	VAMP5	0	0	14.6	248.488
ENSG00000159173	TNNI1	0	0	2225.89	757.129
ENSG00000132854	KANK4	0	0	366.831	115.439
ENSG00000167815	PRDX2	0	0	270.994	89.3
ENSG00000089250	NOS1	0	0	236.994	56.5
ENSG00000224525	RP11-561I11.3	0	0	91.8	12
ENSG00000118194	TNNT2	7.39e-268	2.51e-270	574.07	322.505
ENSG00000241484	ARHGAP8	4.37e-248	1.77e-250	1.38	47.4
ENSG00000122180	MYOG	5.34e-238	2.29e-240	331.435	157.368
ENSG00000131435	PDLIM4	9.76e-216	5.3e-218	420.138	250.955
ENSG00000204099	NEU4	4e-180	2.95e-182	80	22.3
ENSG00000180999	C1orf105	5.9e-159	5.42e-161	235.404	127.471
ENSG00000180900	SCRIB	1.42e-158	1.31e-160	311.682	186.62
ENSG00000269186	LINC01082	5.01e-144	5.28e-146	254.692	145.105
ENSG00000163531	NFASC	4.98e-142	5.44e-144	160.619	89.3
ENSG00000101198	NKAIN4	3.62e-135	4.28e-137	332.637	193.65
ENSG00000107831	FGF8	3.25e-121	4.82e-123	158.972	89.1
ENSG00000237499	RP11-356I2.4	2.77e-103	5.19e-105	222.475	139.827
ENSG00000155657	TTN	3.33e-95	6.92e-97	403.526	280.76
ENSG00000141401	IMPA2	3.45e-83	8.3e-85	218.773	146.811
ENSG00000112029	FBXO5	9.95e-76	2.65e-77	205.979	135.239
ENSG00000169100	SLC25A6	1.55e-69	4.54e-71	1953.14	1656.02
ENSG00000005513	SOX8	1.14e-64	3.66e-66	214.062	149.393
ENSG00000227157	AC068535.2	2.06e-59	7.39e-61	154.184	98.4
ENSG00000178999	AURKB	1.02e-58	3.7e-60	217.028	152.989
ENSG00000262179	RP1-302G2.5	5.24e-55	2.03e-56	152.051	110.506
ENSG00000133169	BEX1	1.76e-49	7.7e-51	353.901	281.267
ENSG00000071282	LMCD1	4.5e-48	2.02e-49	230.752	168.364
ENSG00000100097	LGALS1	3.5e-26	2.82e-27	3117.21	2925.43
ENSG00000166681	NGFRAP1	6.19e-24	5.42e-25	1003.82	913.483
ENSG00000129152	MYOD1	4.22e-22	3.94e-23	566.742	499.282
ENSG00000130707	ASS1	7.61e-21	7.43e-22	986.59	881.696
ENSG00000065978	YBX1	1.09e-15	1.32e-16	4633.94	4859.81
ENSG00000188486	H2AFX	1.22e-15	1.48e-16	439.949	398.227
ENSG00000206573	SETD5-AS1	2.51e-14	3.29e-15	351.284	388.707
ENSG00000164104	HMGB2	3.7e-08	7.15e-09	704.372	668.706
ENSG00000136238	RAC1	1.92e-05	4.76e-06	766.499	802.47
ENSG00000148773	MKI67	0.00194634	0.000618874	342.872	320.315
ENSG00000131747	TOP2A	0.00651887	0.00225395	428.9	498.59

## Sheet: Table S3
Table S3. Goodness of fit of ZINB on genes rejecting goodness of fit using NB
dataset	gene tested	#(reject NB)	#(reject ZINB)	%(reject NB)	%(reject ZINB)
Rh41	4282	282	265	6.58571	6.1887
Tn	337	44	40	13.0564	11.8694
Tm	360	23	20	6.38889	5.55556
Rejecting a model is defined as FDR < 0.05
All genes are restricted to those with bins large enough for the goodness of fit for NB and ZINB

## Sheet: Table S4
Table S4. Description of methods evaluated
methods	model	description	version
NBID	NB	Allowing independent dispersions per group	NBID_0.1
Monocle2	NB	It uses the R package VGAM for the test. We followed the analysis code in the supplementary file of the Monocle2 paper https://www.nature.com/articles/nmeth.4150#s4	monocle_2.2.0
SCDE	Poisson + NB	nrandomizations is set to 100. We followed the link http://hms-dbmi.github.io/scde/diffexp.html	scde_2.2.0
MAST	Hurdle model	Specifically, count is converted to count per million (CPM) and then taken the log2 scale. nbins is set to 10, minPerBin is set to 50. Adapative thresholding is used. We followed the link here: https://www.bioconductor.org/help/course-materials/2016/BioC2016/ConcurrentWorkshops2/McDavid/MAITAnalysis.html.	MAST_1.0.0
ROTS	Robust test based on a t-test like formula	B is set to 1000 and K is set to 5000. TMM is used for normalization before DE analysis. We followed the link: https://bioconductor.org/packages/release/bioc/vignettes/ROTS/inst/doc/ROTS.pdf	ROTS_1.0.0
Seurat_<test>	Multiple models	<test> is one of the following: ttest, bimod, tobit, poisson, negbinom. We followed the tutorial here: http://satijalab.org/seurat/pbmc3k_tutorial_1_4.html	Seurat_1.4.0

## Sheet: Table S5
Table S5. FDR of different methods with fold change 1.7
method	FDR_S1	#DE(False)_S1	#DE(Detected)_S1	FDR_S2	#DE(False)_S2	#DE(Detected)_S2	FDR_S3	#DE(False)_S3	#DE(Detected)_S3
Monocle2	0.074	6.11111	81.6667	0.087	6.8125	76.4375	0.28	22.2778	77.3333
SCDE	0.244	2.66667	8.88889	0.373	3.375	7.0625	0.877	113.5	129.389
MAST	0	0	24.9444	0	0	24.25	0.293	3.22222	12.4444
ROTS	0.045	4.38889	95.8333	0.491	74.125	149.875	0.884	431.722	485.278
Seurat_ttest	0.237	30.4444	127.944	0.455	76.375	166.875	0.933	714.389	765.333
Seurat_bimod	0.144	16.3333	112	0.685	203.5	294.562	0.946	949.444	1003.67
Seurat_tobit	0.239	30.8889	128.5	0.459	77.5	168	0.888	405.056	455.778
Seurat_poisson	0.191	23.1667	120.833	0.198	22.1875	111.438	0.638	79	122.944
Seurat_negbinom	0.18	21.4444	118.889	0.168	18.0625	107.062	0.565	56.7778	99.1111
NBID_scran	0.047	4.05556	85.9444	0.04	3.1875	79.0625	0.034	2.05556	60.0556
NBID	0.049	4.27778	86.5556	0.041	3.3125	79	0.032	2	60.1111
Simulation based on data: T memory cells from Zheng et al. 2017
Fold change: 1.7
start average count of DE genes from the reference group: 0.2
sample size: 1000 (500 per group)
S1: no downsampling; S2: downsampling rate 0.8-0.9; S3: downsampling rate 0.5-0.6
bold fonts indicate FDR > 0.1, the nominal is 0.05

## Sheet: Table S6
Table S6. FDR of different methods with fold change 2
method	FDR_S1	#DE(False)_S1	#DE(Detected)_S1	FDR_S2	#DE(False)_S2	#DE(Detected)_S2	FDR_S3	#DE(False)_S3	#DE(Detected)_S3
Monocle2	0.072	5.16667	69.6667	0.093	5.76471	61.1176	0.305	18.1579	58.1579
SCDE	0.232	4.44444	16.1111	0.355	4.88235	13	0.84	124.789	148
MAST	0.003	0.0555556	15.8333	0.003	0.0588235	14.4118	0.611	4.94737	8.42105
ROTS	0.044	3.72222	81.7778	0.524	73.2353	136.882	0.912	481.316	528
Seurat_ttest	0.254	32.4444	126.778	0.414	62.5882	149	0.931	685.632	736.474
Seurat_bimod	0.151	16.8889	109.444	0.678	196.471	282.941	0.949	956.895	1007.79
Seurat_tobit	0.258	33.1111	127.389	0.436	68.2353	154.059	0.929	422.895	455.053
Seurat_poisson	0.215	26	119.944	0.173	17.8824	101.941	0.636	66.3158	103.684
Seurat_negbinom	0.2	23.7222	117.5	0.146	14.4706	98.2941	0.565	44.9474	79.2105
NBID_scran	0.037	2.72222	71.8889	0.041	2.76471	64.4706	0.044	1.95	39.6
NBID	0.041	3	72	0.04	2.70588	64.8235	0.046	2.05263	40.3158
Simulation based on data: T memory cells from Zheng et al. 2017
Fold change: 2
start average count of DE genes from the reference group: 0.1
sample size: 1000 (500 per group)
S1: no downsampling; S2: downsampling rate 0.8-0.9; S3: downsampling rate 0.5-0.6
bold fonts indicate FDR > 0.1, the nominal is 0.05

## Sheet: Table S7
Table S7. FDR of different methods with fold change 3
method	FDR_S1	#DE(False)_S1	#DE(Detected)_S1	FDR_S2	#DE(False)_S2	#DE(Detected)_S2	FDR_S3	#DE(False)_S3	#DE(Detected)_S3
Monocle2	0.065	6.35294	97	0.083	7.94444	94.4444	0.267	24.5	90.1
SCDE	0.216	4.82353	20.5294	0.299	6.27778	20.0556	0.773	146.4	187.75
MAST	0	0	30.2941	0	0	29.9444	0.382	3.45	11.45
ROTS	0.045	4.47059	97.8235	0.46	80.7222	170.611	0.903	620.65	685.75
Seurat_ttest	0.237	30.5882	128.412	0.429	72.4444	166.833	0.926	695.15	750.5
Seurat_bimod	0.136	15.5294	113.353	0.666	201.833	296.222	0.946	969.15	1024.5
Seurat_tobit	0.239	31	128.824	0.43	71.3333	163.833	0.945	423.8	448.45
Seurat_poisson	0.201	24.7059	122.471	0.19	22.3889	116.611	0.564	63.9	112.5
Seurat_negbinom	0.189	22.8824	120.647	0.169	19.3889	113.5	0.481	44.2	91.25
NBID_scran	0.037	3.64706	97.2353	0.044	4.16667	93.0556	0.03	2.3	74.7
NBID	0.04	3.94118	97.6471	0.046	4.33333	93.3333	0.032	2.5	75.05
Simulation based on data: T memory cells from Zheng et al. 2017
Fold change: 3
start average count of DE genes from the reference group: 0.05
sample size: 1000 (500 per group)
S1: no downsampling; S2: downsampling rate 0.8-0.9; S3: downsampling rate 0.5-0.6
bold fonts indicate FDR > 0.1, the nominal is 0.05

## Sheet: Table S8
Table S8. FDR of different methods based on MARS-Seq
method	FDR_S1	#DE(False)_S1	#DE(Detected)_S1	FDR_S2	#DE(False)_S2	#DE(Detected)_S2	FDR_S3	#DE(False)_S3	#DE(Detected)_S3
Monocle2	0.083	4	49.15	0.074	3.25	40.8	0.114	3.75	31.2
SCDE	0.872	47.25	53.65	0.919	56.4	61.35	0.983	190	193.25
MAST	0	0	16.3	0	0	10.5	0.239	1.2	5.75
ROTS	0.046	3.85	81.25	0.241	14.95	79.55	0.728	140.6	190.45
Seurat_ttest	0.335	37.85	112.2	0.368	41.5	110.8	0.785	212.25	267.8
Seurat_bimod	0.25	24.05	94.2	0.414	60.1	129.5	0.944	1255.05	1328.7
Seurat_tobit	0.463	65.8	140.5	0.515	75.75	146.15	0.808	237.2	291.65
Seurat_poisson	0.294	38	127.3	0.267	31.35	113.15	0.484	50.1	102.5
Seurat_negbinom	0.172	17.5	100.65	0.145	13.3	88.9	0.315	21.35	65.55
NBID_scran	0.048	2.85	58.5	0.046	2.4	51.95	0.045	1.7	34.4
NBID	0.049	3	60.65	0.035	1.95	53.2	0.031	1.15	34.9
Simulation based on data: dendritic (CD11c+) cells from mouse spleen from Jaitin et al 2014
Fold change: 1.8
start average count of DE genes from the reference group: 0.4
sample size: 300 (150 per group)
S1: no downsampling; S2: downsampling rate 0.8-0.9; S3: downsampling rate 0.5-0.6
bold fonts indicate FDR > 0.1, the nominal is 0.05

## Sheet: Table S9
Table S9. FDR of different methods based on CEL-Seq
					No filtering										Filter using TPM>= 50
method	FDR_S1	#DE(False)_S1	#DE(Detected)_S1	FDR_S2	#DE(False)_S2	#DE(Detected)_S2	FDR_S3	#DE(False)_S3	#DE(Detected)_S3		FDR_S1	#DE(False)_S1	#DE(Detected)_S1	FDR_S2	#DE(False)_S2	#DE(Detected)_S2	FDR_S3	#DE(False)_S3	#DE(Detected)_S3
Monocle2	0.072	6.9	95.5	0.062	5.8	92.8	0.07	6.15	84.3		0.067	6.4	95	0.057	5.35	92.35	0.07	6.05	84.2
MAST	0.001	0.05	40.1	0.003	0.1	36.35	0.005	0.05	13		0.001	0.05	40.1	0.003	0.1	36.35	0.005	0.05	13
ROTS	0.063	6.95	102.4	0.163	23.15	117.85	0.554	271.4	360.25		0.062	6.9	102.35	0.163	23.15	117.85	0.551	252.95	341.8
NBID_scran	0.08	8.55	104.1	0.07	7.35	102.05	0.062	6.2	97.1		0.065	6.9	102.45	0.063	6.55	101.25	0.058	5.85	96.75
NBID	0.076	8.15	103.9	0.071	7.4	102.5	0.059	5.9	97.35		0.058	6.1	101.85	0.058	6.05	101.15	0.056	5.6	97.05
Simulation based on data: YFP positive cells from plate I5d from Grun et al. 2015
Fold change: 4
start average count of DE genes from the reference group: 0.8
sample size: 60 (30 per group)
S1: no downsampling; S2: downsampling rate 0.8-0.9; S3: downsampling rate 0.5-0.6
bold fonts indicate FDR > 0.1, the nominal is 0.05

## Sheet: Table S10
Table S10. DE results between Tm and Tn among 37 know DE genes
ensembleID	geneName	NBID_pvalue	NBID_FDR	log2FC	MAST_pvalue	MAST_FDR	ROTS_pvalue	ROTS_FDR	TPM_Tm	TPM_Tn	count_Tm	count_Tn	max_Tm	max_Tn
ENSG00000100097	LGALS1	0	0	-4.74388	0	0	0	0	1146.07	42.8274	8453	259	18	6
ENSG00000196154	S100A4	0	0	-3.55003	0	0	0	0	6405.83	548.488	47247	3317	36	12
ENSG00000135404	CD63	1.0249e-138	1.68744e-136	-1.71318	2.76424e-136	4.56626e-132	2.40844e-05	0	278.892	85.1586	2057	515	6	4
ENSG00000125384	PTGER2	2.68929e-133	4.21889e-131	-3.02673	1.80661e-188	2.99175e-184	4.67256e-05	0.004	188.323	23.4806	1389	142	7	3
ENSG00000196126	HLA-DRB1	4.44346e-114	5.68387e-112	-4.00088	5.17127e-159	8.5538e-155	6.16994e-05	0.00362319	162.834	10.4175	1201	63	6	3
ENSG00000145649	GZMA	4.72548e-86	4.29399e-84	-3.27982	1.65626e-185	2.74244e-181	2.4325e-05	0	230.082	25.2996	1697	153	9	7
ENSG00000112486	CCR6	4.12054e-73	3.20189e-71	-6.92576	9.66436e-62	1.58186e-57	0.00126252	0.0195886	40.5389	0.330713	299	2	6	1
ENSG00000186810	CXCR3	9.82075e-63	6.53237e-61	-6.09268	3.07736e-170	5.09334e-166	0.000157797	0.00492611	107.923	1.65357	796	10	4	2
ENSG00000110324	IL10RA	3.76424e-62	2.47413e-60	-1.13945	1.11054e-66	1.82028e-62	9.08353e-05	0.00308642	210.965	95.7415	1556	579	9	4
ENSG00000231389	HLA-DPA1	1.48531e-54	8.54646e-53	-2.34441	6.63748e-59	1.08582e-54	0.000433309	0.0112721	81.7558	16.2049	603	98	5	5
ENSG00000116815	CD58	3.18884e-54	1.816e-52	-3.68585	1.4025e-65	2.29799e-61	0.000900686	0.016	50.7076	3.96856	374	24	3	2
ENSG00000178573	MAF	1.8486e-51	9.91623e-50	-4.79099	7.07954e-50	1.1551e-45	0.00211492	0.0272654	31.9973	1.1575	236	7	3	1
ENSG00000019582	CD74	5.83949e-43	2.58257e-41	-0.525341	1.17163e-25	1.87063e-21	9.14066e-06	0	636.963	440.675	4698	2665	17	24
ENSG00000232810	TNF	8.23011e-38	3.25854e-36	-2.34027	2.29973e-41	3.73384e-37	0.000890583	0.016129	57.3511	11.4096	423	69	3	3
ENSG00000026103	FAS	1.44154e-34	5.10029e-33	-3.76039	1.72295e-30	2.77101e-26	0.00395415	0.0403226	24.6759	1.81892	182	11	2	1
ENSG00000138166	DUSP5	2.92573e-34	1.02425e-32	-4.12328	3.57481e-32	5.76081e-28	0.00437218	0.0426793	23.0489	1.32285	170	8	4	1
ENSG00000111537	IFNG	1.76105e-29	5.29558e-28	-6.6203	1.2737e-28	2.04288e-24	0.00886635	0.0671573	15.9986	0.165357	118	1	2	1
ENSG00000028137	TNFRSF1B	1.16286e-27	3.26092e-26	-1.68653	2.13806e-39	3.46601e-35	0.00104318	0.0182208	58.9781	18.1892	435	110	3	6
ENSG00000090104	RGS1	1.0929e-24	2.7453e-23	-1.66573	6.39651e-30	1.0276e-25	0.00133577	0.0205545	52.199	16.701	385	101	4	3
ENSG00000113088	GZMK	1.53792e-23	3.64822e-22	-5.15152	8.05465e-185	1.33353e-180	3.81262e-05	0	184.934	6.61426	1364	40	17	9
ENSG00000124762	CDKN1A	7.36167e-23	1.69553e-21	-3.79865	5.08079e-20	8.01037e-16	0.00971174	0.0713647	16.1342	1.1575	119	7	3	1
ENSG00000117090	SLAMF1	2.94854e-21	6.27802e-20	-1.48018	3.42497e-25	5.46386e-21	0.00167875	0.0237467	49.2162	17.6932	363	107	2	3
ENSG00000131981	LGALS3	3.43899e-20	6.94859e-19	-7.14001	3.63522e-262	6.02902e-258	3.77353e-05	0	182.357	1.1575	1345	7	8	2
ENSG00000120875	DUSP4	4.36315e-20	8.77755e-19	-6.03351	1.42874e-18	2.2414e-14	0.0206261	0.115242	10.8465	0.165357	80	1	2	1
ENSG00000000971	CFH	3.10218e-18	5.70013e-17	-366.634	2.03471e-17	3.17843e-13	0.0302747	0.144544	8.81281	0	65	0	2	0
ENSG00000073861	TBX21	1.00035e-16	1.69916e-15	-4.35997	1.45363e-16	2.26199e-12	0.0234807	0.124123	10.1686	0.49607	75	3	2	1
ENSG00000100385	IL2RB	1.04364e-14	1.53174e-13	-1.59419	8.05817e-14	1.23637e-09	0.00533427	0.0481034	27.3875	9.09461	202	55	2	2
ENSG00000161570	CCL5	9.37405e-12	1.0916e-10	-5.61	0	0	1.80408e-07	0	502.873	12.7325	3709	77	21	15
ENSG00000160683	CXCR5	1.08899e-08	9.54605e-08	-2.46168	1.03696e-05	0.138278	0.0452218	0.184547	8.27049	1.48821	61	9	2	1
ENSG00000197442	MAP3K5	3.61951e-08	2.95478e-07	-2.74333	1.64219e-07	0.00232205	0.0624982	0.226609	6.64351	0.99214	49	6	1	1
ENSG00000204287	HLA-DRA	5.99936e-08	4.74611e-07	-2.88319	3.21317e-25	5.12661e-21	0.00341819	0.0368906	29.1501	5.29141	215	32	9	9
ENSG00000160791	CCR5	1.59615e-05	9.05575e-05	-364.599	0.000182913	1	0.223643	0.497125	2.16931	0	16	0	2	0
ENSG00000167207	NOD2	0.000544976	0.00226674	-363.935	0.000466534	1	0.32961	0.624118	1.35582	0	10	0	1	0
ENSG00000184293	CLECL1	0.00737996	0.0231634	-363.198	0.0353401	1	0.447075	0.735748	0.81349	0	6	0	1	0
ENSG00000154589	LY96	0.0223647	0.06012	-1.4418	0.14246	1	0.250202	0.530409	2.71163	0.99214	20	6	2	1
ENSG00000136738	STAM	0.079736	0.171597	-0.500847	0.15357	1	0.10731	0.315538	9.35514	6.61426	69	40	2	1
ENSG00000198846	TOX	0.103704	0.213638	0.43444	0.281478	1	0.441226	0.73412	7.99932	10.7482	59	65	2	2

[truncated: 5 more sheets: Table S11, Table S12, Table S13, Table S14, Table S15]
